# Supplementary material for: Signal Transduction at the Domain Interface of Prokaryotic Pentameric Ligand-Gated Ion Channels
Source: PLoS Biol. 2016 Mar 4;14(3):e1002393. doi: 10.1371/journal.pbio.1002393 (PMC4778918; doi:10.1371/journal.pbio.1002393)
Supplement: S1 Data — (XLSX) [file pbio.1002393.s001.xlsx]

## Sheet: Fig 2C
	F/Fwt
ELIC	o1	o2	o3	o4	o5	o6	o7	o8	o9	o10	o11	o12	o13	o14
non inj.	0.0151764	0.0249808	0.0154749	0.0274237	0.0855763	0.0727804	0.0541474	0.0428543	0.0183059	0.0157688	0.0381089	0.0443809	0.0315554	0.0335739
wt	0.249876	0.298008	0.301377	0.807815	0.857974	0.970715	0.693442	2.41164	0.882322	0.900994	1.69019	1.14699	1.28447	0.863034
F116A	0.453008	0.814271	0.178768	0.235192	1.88883	1.2074	0.917002
F119A	1.09766	1.29571	0.306946	0.291317	0.681307	0.668983	0.699452	0.502935	0.43297
D122A	0.0308756	0.0927334	0.0777882	0.0931639	0.095478	0.124301	0.182737	0.198871	0.164576	0.460999	0.687766	0.279005
R199A	0.220084	0.131768	0.265346	0.184629	0.263853	0.530485	0.182414	0.0545682	0.283613	0.731061	0.679138
L253A	1.81646	1.2462	2.59208	2.8604	1.44652	3.20336	1.24502	1.9562	1.19323	1.93335	1.6128
L256A	1.6503	1.48646	2.49605	2.33621	1.34878	0.819579	2.01627	1.47194	1.05283	2.21329	1.91289
Y258A	0.311123	0.382018	0.246114	0.435558	0.198486	0.362087	0.195624	0.301037	0.251647
	MEAN		SEM
non inj.	0.0389336		0.00581814
wt	1		0.154868
F116A	0.85254		0.22153
F119A	0.696018		0.11256
D122A	0.21731		0.0549779
R199A	0.336022		0.0675586
L253A	2.01078		0.207676
L256A	1.79156		0.161224
Y258A	0.3125		0.027431

## Sheet: Fig 2D
	F/Fwt
GLIC	o1	o2	o3	o4	o5	o6	o7	o8	o9	o10	o11	o12	o13	o14	o15	o16	o17	o18	o19	o20	o21	o22	o23	o24	o25
non inj.	0.00783593	0.148278	0.0401439	0.0261328	0.0164015	0.0388497	0.0155069	0.00902249	0.0122	0.00714412	0.0254054	0.0103006	0.0260023	0.00726333	0.00714368	0.00657772	0.180602	0.178765	0.0266004	0.0602814	0.0239068	0.140607	0.0687998	0.0514323	0.0453683
wt	0.777766	1.25413	1.1715	0.199476	1.20529	0.63571	2.2729	0.8852	1.0709	0.730964	1.54177	0.518465	0.907092	0.630863	0.683079	2.86606	1.41372	1.38924	1.75472	2.28704	1.36159	1.45958	2.26808	1.8816	1.64911
F115A	0.654191	0.257563	1.44113	1.68553	0.671368	0.669553	1.47697	0.462636	0.616836
Y118A	0.412782	0.115333	0.156114	0.0993555	0.0997658	0.121297
D121A	0.349582	0.218352	0.231445	0.243909	0.172547	0.108823	0.247284	0.205215	0.538645	0.31357	0.277912	0.579676	0.276405	0.64971	0.294826	0.449822	1.37575	0.332885	0.192886	0.589845	0.517794
R191A	0.073767	0.0263248	0.0598364	0.0266607	0.199136	0.049994	0.0244624	0.166087	0.177977	0.0688135	0.0595177	0.0264212
L245A	1.01666	0.505265	0.273595	0.456595	0.388678	1.25972	0.685975	0.593286	0.86277	0.92062	0.262593
T248A	0.280879	2.11046	2.21459	1.63897	3.10896	2.68096	1.84878	0.963998	4.27565	3.75234	0.28002
Y250A	0.220724	1.81566	0.586096	2.0713	0.804603	0.564363	0.350884	0.537801	1.80772	1.8865	1.62512	0.25399
	MEAN		SEM
non inj.	0.0359756		0.00812902
wt	1		0.0972117
F115A	0.671743		0.122367
Y118A	0.127561		0.0346286
D121A	0.296274		0.0444007
R191A	0.0608826		0.0134337
L245A	0.500434		0.0708694
T248A	1.60369		0.285721
Y250A	0.795142		0.15312

## Sheet: Fig 3F
WT
propylamine					acetylcholine
Molar Ratio	kcal/mol (meas.)	kcal/mol (fit)			Molar Ratio	kcal/mol (meas.)	kcal/mol (fit)
7.01582	118.898	125.407			5.26275	-57.386	-55.9388
10.5752	105.344	103.792			8.81429	-41.9126	-44.2509
14.169	95.2299	87.1003			12.4003	-35.2725	-35.75
17.7971	79.7277	73.9699			16.0207	-29.0971	-29.3965
21.4595	63.8672	63.4736			19.6755	-25.5966	-24.5362
25.1563	55.0571	54.9633			23.3648	-21.0182	-20.7429
28.8874	46.3913	47.976			27.0884	-17.2965	-17.7306
32.6529	41.5848	42.1748			30.8466	-15.4215	-15.3019
36.4527	35.1606	37.3101			34.6391	-13.6211	-13.3174
40.2869	30.5195	33.1938			38.4661	-12.4763	-11.6767
44.1553	27.021	29.6823			42.3275	-10.9071	-10.3058
48.0582	25.1169	26.6646			46.2234	-10.2652	-9.14953
51.9953	21.8981	24.0536			50.1536	-8.38613	-8.16588
55.9669	20.9005	21.7805			54.1183	-7.85658	-7.32261
59.9727	17.169	19.7904			58.1175	-7.28436	-6.59458
64.0129	15.5493	18.0387			62.1511	-6.32764	-5.96199
68.0874	16.8912	16.4894			66.2191	-6.02851	-5.40908
72.1963	15.3227	15.113			70.3215	-5.78716	-4.92315
76.3395	13.4836	13.8849			74.4583	-4.43254	-4.49393
80.517	13.3688	12.7848			80.7282	-3.49067	-3.93848
84.7289	11.3534	11.7957			84.9511	-2.52943	-3.61745
88.9752	10.6342	10.9034			89.2085	-2.55582	-3.32957
93.2558	9.76114	10.0957			93.5003	-1.80385	-3.07046
97.5707	9.00897	9.3623			97.8265	-2.05453	-2.83643
101.92	8.91183	8.69444			102.187	-1.50726	-2.62434
106.304	7.91367	8.08454			106.582	-1.72302	-2.43155
110.721	7.68269	7.5261			111.012	-1.63442	-2.25576
115.174	7.40964	7.01348			115.476	-1.36065	-2.09503
119.66	6.40937	6.54179			119.974	-1.5001	-1.94768
124.181	7.21909	6.10675			124.507	-0.88878	-1.81223
128.737	6.60278	5.70462			129.074	-1.50195	-1.68743
133.326	6.39493	5.33212			133.676	-1.39802	-1.57216
137.95	6.65643	4.98636			138.312	-0.74652	-1.46546
142.609	5.68015	4.66479			142.983	-0.98404	-1.36647
147.301	4.89564	4.36515			147.688	-0.64407	-1.27444
152.028	4.88753	4.08542			152.427	-1.38942	-1.18871
156.79	4.80523	3.82382			157.201	-1.11309	-1.10869
161.585	4.70551	3.57876			162.009	-1.16809	-1.03386
166.415	4.44014	3.3488

## Sheet: Fig 3G
R91A
propylamine					acetylcholine
Molar Ratio	kcal/mol (meas.)	kcal/mol (fit)			Molar Ratio	kcal/mol (meas.)	kcal/mol (fit)
2.12691	292.732	286.09			2.11685	-42.876	-43.7088
3.84725	192.64	204.167			3.82906	-30.7868	-31.1811
5.5843	147.727	151.144			5.5579	-25.0579	-23.0752
7.33807	114.078	115.458			7.30338	-20.1682	-17.6215
9.10857	93.3076	90.5511			9.0655	-12.5583	-13.8163
10.8958	76.9981	72.6			10.8443	-11.3741	-11.0747
12.6997	63.1883	59.2975			12.6397	-8.03797	-9.04368
14.5204	52.3475	49.1999			14.4517	-8.52801	-7.50235
16.3577	46.6305	41.374			16.2804	-7.23636	-6.30805
18.2118	36.3722	35.198			18.1257	-6.0241	-5.36573
20.0826	33.5579	30.2464			19.9877	-3.8405	-4.61034
21.9701	30.7664	26.2206			21.8663	-0.60523	-3.99628
23.8744	24.245	22.9068			23.7615	-2.05908	-3.4909
25.7953	17.846	20.1488			25.6734	-0.69893	-3.07034
27.7331	14.0725	17.8306			27.6019	-1.22422	-2.71688
29.6876	14.2849	15.8645			29.547	-1.22995	-2.41716
31.6588	12.0426	14.1836			31.5088	-2.68208	-2.16092
33.6467	11.2955	12.7358			33.4873	-0.65759	-1.94024
35.6514	10.9168	11.4804			35.4823	-1.80391	-1.74889
38.1806	8.73314	10.1329			37.9996	-1.35914	-1.54354
40.2228	12.2819	9.20171			40.0321	-1.78435	-1.40162
42.2817	8.87019	8.37906			42.0812	-1.21344	-1.27625
44.3573	6.71625	7.64877			44.147	-0.22117	-1.16497
46.4496	5.84003	6.9975			46.2295	-0.51093	-1.06573
48.5587	3.37197	6.41422			48.3285	-0.62443	-0.97685
50.6844	2.15093	5.88972			50.4442	0.3522	-0.89694
52.8269	3.41483	5.41627			52.5766	-0.82622	-0.82481
54.9861	2.28649	4.98737			54.7256	-0.80829	-0.75946
57.162	0.12852	4.5975			56.8912	-1.75264	-0.70006
59.3547	2.22981	4.24194			59.0735	-0.8107	-0.6459
61.564	-0.53172	3.91667			61.2724	-1.42711	-0.59635
63.7901	1.35958	3.61823			63.4879	-1.91431	-0.55088
66.0329	-0.20015	3.34361			65.7201	-1.96212	-0.50905
68.2924	2.88933	3.09024			67.969	-0.27961	-0.47045
70.5686	1.81429	2.85585			70.2344	-1.68833	-0.43475
72.8616	1.69139	2.63847			72.5165	-1.13344	-0.40163
75.1713	1.30369	2.43637			74.8153	-0.7865	-0.37085
77.4976	-0.9374	2.24803			77.1307	-1.20495	-0.34216

## Sheet: Fig 3H
R91A/F116A
propylamine					acetylcholine
Molar Ratio	kcal/mol (meas.)	kcal/mol (fit)			Molar Ratio	kcal/mol (meas.)	kcal/mol (fit)
2.7256	376.82	387.068			2.01585	-116.748	-117.357
3.64314	288.758	272.051			3.64638	-96.4153	-93.1772
5.49142	203.816	201.538			5.29275	-74.847	-75.348
7.35752	144.399	140.566			6.95497	-60.8593	-61.9185
9.24146	99.2612	102.693			8.63303	-49.1861	-51.6033
11.1432	76.3114	77.8336			10.327	-40.6844	-43.5388
13.0628	57.5148	60.7529			12.0367	-35.3982	-37.1333
15.0003	44.91	48.5658			13.7623	-32.4404	-31.9727
16.9555	36.7767	39.5935			15.5038	-28.1413	-27.7618
18.9286	30.2273	32.812			17.2611	-25.711	-24.2863
20.9196	24.7932	27.5706			19.0342	-23.0226	-21.3881
22.9283	21.1669	23.4415			20.8232	-20.1859	-18.9486
24.9549	18.4239	20.1341			22.628	-17.8879	-16.8778
26.9993	16.418	17.4463			24.4487	-15.5032	-15.1064
29.0616	12.4368	15.2339			26.2852	-14.0579	-13.5803
31.1417	8.40437	13.3921			28.1376	-13.0209	-12.257
33.2396	10.1378	11.843			30.0058	-11.8926	-11.1027
35.3554	8.51943	10.5283			31.8899	-9.36478	-10.0903
37.489	7.42972	9.40301			33.7898	-9.32205	-9.19772
38.5625	1.66335	8.65865			36.1869	-9.94432	-8.22357
40.723	6.77237	7.99672			38.1224	-8.57114	-7.53991
42.9011	6.79163	7.20955			40.0737	-7.4462	-6.92848
45.0971	4.59118	6.51952			42.0408	-7.36369	-6.37953
47.311	6.1907	5.91117			44.0239	-6.12516	-5.8849
49.5426	1.77563	5.37197			46.0227	-6.62535	-5.43769
51.7921	4.15374	4.89165			48.0374	-4.16707	-5.03204
54.0594	0.31986	4.46179			50.0679	-4.74268	-4.66297
56.3446	4.65144	4.07537			52.1143	-4.1299	-4.32619
58.6476	2.45637	3.72656			54.1766	-4.12333	-4.01802
60.9684	1.91333	3.41044			56.2546	-2.98077	-3.7353
63.3071	-2.267	3.12286			58.3486	-2.59411	-3.47525
65.6636	1.25605	2.86031			60.4583	-2.66986	-3.23548
68.0379	3.77454	2.61978			62.5839	-3.97867	-3.01389
70.43	0.6853	2.39869			64.7254	-3.57617	-2.80864
72.84	0.66149	2.19483			66.8827	-1.78723	-2.61812
75.2678	-3.06488	2.00629			69.0558	-2.38432	-2.44091
77.7135	-2.57685	1.83139			71.2448	-0.82151	-2.27573
80.1769	-1.83689	1.6687			73.4497	-1.91871	-2.12148

## Sheet: Fig 3I
R91A/F116A
propylamine					acetylcholine
Molar Ratio	kcal/mol (meas.)	kcal/mol (fit)			Molar Ratio	kcal/mol (meas.)	kcal/mol (fit)
2.18942	138.779	138.322			5.15766	-69.0564	-66.684
3.96031	84.6638	84.3912			8.63827	-39.5072	-44.2958
5.74842	52.3617	55.7953			12.1526	-30.0302	-31.256
7.55373	38.4364	39.2216			15.7007	-23.768	-23.0905
9.37626	30.5642	28.8871			19.2826	-18.9524	-17.6753
11.216	24.2708	22.0573			22.8982	-14.8114	-13.916
13.0729	19.5358	17.3294			26.5475	-12.3046	-11.2079
14.9471	14.4397	13.9313			30.2306	-10.02	-9.19688
16.8385	10.3978	11.4124			33.9474	-9.05155	-7.6651
18.747	11.2605	9.49653			37.698	-6.66013	-6.47308
20.6728	6.64746	8.00727			41.4823	-6.32245	-5.52827
22.6158	7.36371	6.82778			45.3003	-4.8392	-4.7674
24.576	6.65279	5.8784			49.1521	-3.86583	-4.1461
26.5534	4.29657	5.10334			53.0376	-3.4146	-3.63251
28.5481	4.79465	4.46261			56.9569	-3.39271	-3.20331
30.5599	1.71322	3.927			60.9099	-3.33255	-2.84112
32.5889	1.61663	3.47475			64.8967	-3.19211	-2.53279
34.6353	2.65298	3.0894			68.9172	-2.90406	-2.26821
36.6989	6.01851	2.87516			72.9715	-3.1066	-2.03951
39.3024	3.62749	2.40618			79.1161	-2.81857	-1.75057
41.4046	2.36687	2.1646			83.2547	-1.625	-1.58721
43.524	1.3728	1.95233			87.4271	-1.41155	-1.44298
45.6606	3.85216	1.76472			91.6332	-1.08081	-1.31501
47.8144	1.21043	1.59799			95.873	-1.06047	-1.20091
49.9854	0.68087	1.44904			100.147	-0.97698	-1.09873
52.1737	2.3314	1.31532			104.454	-0.35714	-1.00684
54.3791	1.98766	1.19472			108.795	-0.93212	-0.92387
56.6018	2.23458	1.08547			113.17	-0.90865	-0.84868
58.8416	1.73538	0.98609			117.578	-0.20338	-0.78029
61.0987	0.95721	0.89533			122.021	-0.50834	-0.71787
63.373	-0.94909	0.81211			126.497	-0.22177	-0.66072
65.6645	0.65566	0.73553			131.006	-0.2079	-0.60823
67.9732	-0.10851	0.66482			135.55	-1.4046	-0.55988
70.2991	-1.40273	0.59929			140.127	0.37017	-0.51521
72.6422	0.69904	0.53838			144.738	0.42405	-0.47383
75.0026	-1.55138	0.48158			149.383	-0.61584	-0.43539
77.3801	-0.89727	0.42844			154.062	-0.24191	-0.39959
					158.774	-0.47849	-0.36617

## Sheet: Fig 4C
dose response relationships of ELIC mutants
T28D	I/Imax	I/Imax	I/Imax	I/Imax	I/Imax
conc cys.	oocyte 1	oocyte 2	oocyte3	oocyte4	oocyte5		mean	SD
0.01	0.147415	0.115538	0.126736	0.12566	0.118654		0.126801	0.0124445
0.025	0.638064	0.595618	0.658854	0.60005	0.67884		0.634285	0.0362983
0.05	0.916392	0.950199	1.00347	0.95003	0.97558		0.959135	0.0325037
0.1	1	1	1	1	1		1	0
WT	I/Imax	I/Imax	I/Imax	I/Imax
conc cys.	oocyte 1	oocyte 2	oocyte3	oocyte4			mean	SD
0.1	0	0	0	0			0	0
0.25	0.0130924	0	0.0130924	0			0.00654622	0.00654622
0.5	0.0981932	0.0732261	0.0981932	0.0886662			0.0895697	0.0102061
0.75	0.336476	0.272277	0.336476	0.331149			0.319094	0.0271172
1	0.555905	0.494224	0.555905	0.54414			0.537544	0.0254673
5	1	1	1	1			1	0
T28A	I/Imax	I/Imax	I/Imax	I/Imax
conc cys.	oocyte 1	oocyte 2	oocyte3	oocyte4			mean	SD
1	0.0122	0.0157	0.0079	0.0195			0.013825	0.00494865
2.5	0.25	0.37	0.3351	0.4089			0.341	0.0677427
5	0.55201	0.6105	0.58669	0.48005			0.557312	0.0568318
10	0.84056	0.80054	0.88526	0.78256			0.82723	0.0456543
25	1	1	1	1			1	0

## Sheet: Fig 4D
R91A/F116A
propylamine					acetylcholine
Molar Ratio	kcal/mol (meas.)	kcal/mol (fit)			Molar Ratio	kcal/mol (meas.)	kcal/mol (fit)
0.44058	1105.9	1000.43			0.11108	-51.9535	-51.5868
0.79696	717.477	791.053			0.55267	-38.3328	-39.5725
1.15681	535.791	606.042			0.98986	-31.9744	-31.1764
1.52012	421.632	457.9			1.42264	-24.3683	-25.1069
1.88689	334.161	346.443			1.85103	-21.3672	-20.5923
2.25712	260.362	265.017			2.27503	-19.5681	-17.1518
2.63082	217.547	205.916			2.69462	-13.6151	-14.4751
3.00798	157.057	162.727			3.10982	-11.5811	-12.3549
3.38861	179.77	130.738			3.52061	-9.76221	-10.6491
3.7727	125.908	106.659			3.92701	-8.99787	-9.25786
4.16025	111.411	88.2291			4.32901	-7.34243	-8.10938
4.55127	95.3321	73.8921			4.72662	-8.22464	-7.15103
4.94575	70.1693	62.5682			5.11982	-6.85656	-6.3436
5.34369	80.0087	53.4977			5.50863	-6.36534	-5.6574
5.7451	62.835	46.1379			5.89303	-4.30247	-5.06963
6.14997	51.7191	40.0956			6.27304	-3.95247	-4.56255
6.5583	60.1894	35.0813			6.64865	-3.80247	-4.12222
6.9701	37.2052	30.879			7.01987	-3.51914	-3.73754
7.38536	32.6606	27.3255			7.38668	-3.26914	-3.39962
8.33235	25.3626	21.0991			7.83902	-3.06917	-3.03212
8.75887	18.6893	18.9245			8.19593	-2.60797	-2.77503
9.18885	11.6582	17.0275			8.54846	-2.47687	-2.54568
9.6223	15.4861	15.3629			8.89658	-2.52571	-2.34025
10.0592	9.31215	13.8938			9.2403	-2.31764	-2.15553
10.4996	15.5691	12.5905			9.57963	-2.43341	-1.98884
10.9434	11.8379	11.4285			9.91455	-1.88725	-1.83789
11.3907	-0.18965	10.3876			10.2451	-2.94111	-1.70077
11.8415	7.5811	9.45098			10.5712	-1.59495	-1.57582
12.2957	8.18983	8.60466			10.893	-1.00769	-1.46163
12.7534	-7.21154	7.83684			11.2103	-1.30265	-1.35699
13.2145	-4.30406	7.13754			11.5232	-1.1565	-1.26083
13.6792	0.38687	6.49828			11.8317	-1.01035	-1.17226
14.1472	-4.07371	5.91184			12.1359	-1.06421	-1.09046
14.6188	-6.04531	5.37202			12.4356	-0.71805	-1.01475
15.0938	-1.34671	4.87348			12.731	-0.5719	-0.94452
15.5723	-2.0188	4.41161			13.0219	-0.42575	-0.87922
16.0542	-1.01156	3.98241			13.3085	-1.02574	-0.81839

## Sheet: Fig 5C
ELIC
L29A	I/Imax	I/Imax	I/Imax
conc cys.	oocyte 1	oocyte 2	oocyte3				mean	SD
0.1	0.0373134	0.209302	0.227831				0.158149	0.105056
0.25	0.402985	0.821705	0.848568				0.691086	0.249864
0.35	0.533708	0.941772	0.896638				0.790706	0.223708
0.5	0.752809	0.979747	0.912827				0.881794	0.116608
0.75	1	1	1				1	0
WT	I/Imax	I/Imax	I/Imax	I/Imax
conc cys.	oocyte 1	oocyte 2	oocyte3	oocyte4			mean	SD
0.1	0	0	0	0			0	0
0.25	0.0130924	0	0.0130924	0			0.00654622	0.00654622
0.5	0.0981932	0.0732261	0.0981932	0.0886662			0.0895697	0.0102061
0.75	0.336476	0.272277	0.336476	0.331149			0.319094	0.0271172
1	0.555905	0.494224	0.555905	0.54414			0.537544	0.0254673
5	1	1	1	1			1	0
woL29	I/Imax	I/Imax	I/Imax	I/Imax
conc cys.	oocyte 1	oocyte 2	oocyte3	oocyte4			mean	SD
0.25	0.104466	0.0835694	0.100825	0.100015			0.0972188	0.00930316
0.5	0.460128	0.390463	0.467003	0.38554			0.425783	0.0437632
0.75	0.676236	0.597734	0.65857	0.612251			0.636198	0.0372224
1	0.88436	0.889541	0.9251	0.721005			0.855001	0.0911478
2.5	1	1	1	1			1	0

## Sheet: Fig 5D
GLIC
K32A	I/Imax	I/Imax	I/Imax	I/Imax	I/Imax
pH	oocyte 1	oocyte 2	oocyte3	oocyte4	oocyte5		mean	SD
5.5	0.0955285	0.0769231	0.0697107	0.0784314	0.138211		0.091761	0.0276401
5.25	0.371545	0.370192	0.338097	0.322222	0.31		0.342411	0.0278265
5	0.55	0.689712	0.632276	0.596078	0.538008		0.601215	0.0621307
4.75	0.865447	0.85	0.840711	0.79085	0.894309		0.848263	0.0379864
4.5	0.938862	0.884615	0.948066	0.908497	0.969512		0.92991	0.0334971
4.25	0.975203	0.966346	0.967585	0.971242	0.97561		0.971197	0.00424574
4	1	1	1	1	1		1	0
WT	I/Imax	I/Imax	I/Imax	I/Imax	I/Imax
pH	oocyte 1	oocyte 2	oocyte3	oocyte4	oocyte5		mean	SD
5.75	0.049661	0.0397456	0.0774174	0.014474	0.0261418		0.041488	0.0241144
5.5	0.139153	0.115262	0.170938	0.076611	0.086238		0.11764	0.0386605
5.25	0.40678	0.312997	0.421615	0.21204	0.277945		0.326275	0.0882219
5	0.694915	0.646264	0.68584	0.470176	0.559796		0.611398	0.0953138
4.75	0.898305	0.861884	0.87559	0.776712	0.861178		0.854734	0.0461341
4.25	1	1	1	1	1		1	0

[truncated: 7 more sheets: Fig 5E, Fig 5F, Fig S2A, Fig S2B, Fig S6BEHJ, Fig S8G, Fig S9D]
